# Supplementary material for: The Relationship between Temperament and Autistic Traits in a Non-Clinical Students Sample
Source: PLoS One. 2015 Apr 10;10(4):e0124364. doi: 10.1371/journal.pone.0124364 (PMC4393085; doi:10.1371/journal.pone.0124364)
Supplement: S1 Dataset — The first raw includes the variable names. EAS-Emotionality-Activity-Sciability temperament scale. FCB-Formal Characteristics of Behavior—Temperament inventory. (CSV) [file pone.0124364.s001.csv]

number	Age	Sex	AQ	EAS-Distress	EAS-Fear	EAS-Anger	EAS-Activity	EAS-Sociability	FCB-Briskness	FCB-Perseveration	FCB-Sensory-sens	FCB-Em-reactivity	FCB-Endurance	FCB-Activity
1	20	Male	15	11	8	11	11	13	19	11	18	10	11	7
1	24	Female	21	10	12	12	14	13	16	11	18	9	11	2
2	22	Male	12	5	6	9	13	13	20	9	15	5	16	16
2	19	Male	17	17	8	20	18	12	19	19	16	10	13	15
2	21	Female	18	14	14	13	14	12	14	17	15	14	9	13
3	26	Female	4	8	9	9	13	13	11	15	16	15	4	9
3	19	Male	15	14	11	16	18	15	18	19	16	10	6	18
3	22	Male	17	7	4	8	12	18	20	5	17	2	19	16
4	19	Female	15	11	7	13	16	13	20	16	19	5	15	12
4	21	Male	16	6	7	10	18	20	15	10	17	9	11	12
4	32	Female	19	16	13	15	14	12	19	14	19	15	2	12
5	22	Male	10	6	8	9	7	14	17	12	17	7	14	13
5	19	Male	17	5	8	13	16	18	17	20	17	12	10	18
5	23	Female	26	11	14	15	18	13	15	20	13	17	4	6
6	19	Female	16	10	9	15	15	12	20	18	18	6	11	18
6	22	Male	20	8	10	15	15	14	17	14	14	7	20	13
6	24	Female	20	8	10	11	9	13	13	11	18	13	2	7
7	23	Female	10	9	14	14	18	12	15	13	18	9	15	16
7	19	Female	17	12	13	14	13	13	13	19	13	16	6	4
7	20	Male	23	12	13	14	14	13	16	17	16	6	11	13
8	29	Female	11	8	11	9	10	12	14	7	13	10	6	7
8	19	Female	12	11	12	12	18	16	17	11	10	3	10	18
8	20	Female	16	9	10	10	7	11	8	12	15	12	4	4
9	20	Female	13	10	16	6	14	15	18	20	18	11	13	14
9	19	Female	18	10	11	14	15	17	14	19	18	16	4	15
9	20	Female	19	12	11	11	8	12	16	12	13	13	8	8
10	19	Female	9	8	7	12	13	17	20	15	18	9	19	16
10	21	Female	19	14	11	16	15	16	14	19	19	16	5	12
10	19	Female	20	15	11	19	11	10	16	16	18	14	11	9
11	21	Female	9	10	12	11	15	13	11	18	19	10	8	15
11	25	Female	12	9	12	10	17	15	20	16	14	9	17	14
11	20	Female	12	9	11	11	15	17	19	16	19	5	9	18
12	19	Female	6	6	9	11	14	18	20	12	18	3	14	17
12	25	Male	21	11	11	14	16	11	16	17	16	14	10	14
12	24	Female	21	13	15	13	16	16	16	15	19	17	6	17
13	22	Male	10	10	5	17	12	16	15	10	14	7	16	11
13	22	Female	22	11	13	11	11	12	20	17	16	14	10	2
14	24	Male	9	8	10	13	13	14	20	13	18	8	17	14
14	19	Female	9	7	11	11	11	12	11	17	18	13	9	8
14	20	Female	12	10	11	13	14	10	14	15	18	12	10	11
15	39	Male	9	7	8	6	10	12	17	5	14	0	16	11
15	20	Male	12	9	8	11	15	16	19	14	17	5	12	17
15	37	Female	14	10	13	12	12	13	15	12	17	16	0	11
16	19	Male	7	9	7	9	11	15	16	13	13	7	15	11
16	23	Female	10	12	12	13	10	13	17	7	13	15	12	8
16	20	Male	14	7	7	11	10	15	16	9	17	7	12	13
17	19	Female	9	5	8	9	14	17	17	10	17	1	12	16
17	41	Male	21	18	17	18	13	14	14	18	13	17	1	8
17	25	Female	27	14	12	17	8	13	13	13	16	18	6	3
18	19	Female	16	9	9	14	15	16	2	17	12	18	4	6
18	19	Male	19	12	9	9	9	16	10	17	15	14	5	13
19	21	Male	9	8	7	8	14	15	20	8	19	1	18	16
19	19	Female	16	9	8	10	13	15	17	9	15	10	11	16
19	23	Female	22	9	10	15	12	16	1	8	10	11	3	6
20	19	Female	15	8	9	11	13	18	13	17	15	15	5	13
20	33	Male	18	12	11	10	13	14	16	8	17	9	6	3
20	23	Female	19	11	13	10	15	13	16	18	17	10	8	6
21	19	Male	12	8	10	13	13	15	20	8	20	1	17	19
21	20	Female	13	12	14	15	12	16	14	18	12	9	7	14
21	19	Male	15	8	7	7	10	11	10	13	19	6	10	11
22	19	Male	14	12	9	12	16	14	19	10	19	3	13	19
22	25	Female	16	9	7	13	14	17	20	12	18	1	20	16
22	20	Female	18	12	6	12	16	12	20	18	19	12	14	8
23	23	Female	6	12	11	13	17	14	16	18	19	14	11	10
23	33	Male	10	8	9	15	13	16	17	10	13	7	11	12
23	19	Female	16	11	8	14	16	17	15	14	18	10	15	15
24	22	Male	17	13	6	13	15	14	20	8	14	3	15	13
24	19	Female	17	12	12	14	15	14	13	18	12	15	6	14
24	20	Female	20	6	8	10	15	16	18	13	13	3	16	17
25	20	Male	16	12	8	9	15	15	18	9	19	3	17	17
25	19	Male	18	9	8	11	12	17	10	12	13	17	3	11
25	26	Female	26	17	14	15	11	13	9	18	15	19	0	5
26	23	Female	12	5	9	9	16	14	9	18	18	15	5	5
26	20	Male	14	7	7	11	10	15	18	11	15	6	18	9
26	19	Male	16	6	10	19	16	17	16	14	17	9	4	10
27	20	Male	15	7	6	11	19	17	19	11	18	5	14	16
27	19	Male	17	17	9	14	15	14	10	17	11	12	5	13
27	21	Female	25	9	15	14	12	12	7	20	13	17	15	2
28	21	Female	7	13	16	15	12	17	19	17	17	13	6	10
28	21	Female	10	6	11	9	13	17	14	15	19	7	5	12
29	19	Female	11	13	12	14	13	16	13	20	12	15	4	11
29	22	Female	19	10	10	12	13	14	13	20	16	16	4	12
29	23	Female	24	16	16	13	16	10	15	15	16	16	1	4
30	20	Female	9	7	11	11	8	15	18	17	13	6	16	10
30	35	Female	14	11	12	10	16	19	16	17	16	17	8	7
30	20	Female	15	17	14	20	12	12	14	12	14	14	5	6
31	27	Female	9	12	11	7	9	13	13	17	17	14	5	6
31	20	Female	16	10	10	12	13	14	18	20	18	17	5	4
31	38	Female	16	10	9	14	15	13	20	4	19	9	7	9
32	23	Female	18	14	12	12	17	10	19	15	16	13	6	16
32	21	Male	19	11	9	15	17	11	19	14	14	2	15	13
32	20	Female	25	9	7	8	7	8	12	9	10	12	5	8
33	21	Female	13	12	12	12	14	15	18	17	18	14	17	7
33	20	Female	16	13	15	15	15	16	12	18	15	16	6	10
33	19	Female	22	9	10	12	10	15	6	18	14	18	1	5
34	36	Female	9	7	6	9	14	17	17	13	12	9	14	14
34	20	Female	11	7	11	14	7	12	14	16	19	14	6	14
34	21	Female	13	9	13	16	16	17	19	15	19	9	16	15
35	23	Female	15	10	6	18	17	10	17	13	17	10	7	12
35	24	Female	15	11	14	12	10	11	13	19	18	16	4	1
36	20	Female	15	9	6	9	20	18	17	12	16	3	17	12
36	19	Female	18	4	9	8	13	12	17	13	17	12	13	14
36	25	Female	25	10	11	9	8	10	8	11	17	11	12	10
37	21	Female	11	8	7	7	15	10	20	10	20	1	19	15
37	21	Female	18	10	15	13	16	13	11	20	16	14	9	7
37	21	Female	19	13	8	16	13	17	18	16	16	14	5	9
38	21	Female	14	9	9	11	12	18	19	12	17	10	10	11
38	20	Female	16	19	13	16	13	13	18	15	16	15	5	7
38	26	Female	18	13	12	10	16	10	18	13	10	13	14	11
39	26	Female	5	5	7	10	14	10	15	9	15	10	10	17
39	27	Female	12	13	16	15	13	13	15	6	16	11	3	8
39	21	Female	14	14	13	20	17	18	18	18	14	10	16	16
40	33	Female	15	8	15	11	16	15	17	15	13	13	8	9
40	19	Female	19	13	16	15	16	14	16	18	17	12	3	14
40	20	Female	22	13	14	11	15	10	15	20	18	16	5	12
41	20	Female	10	9	8	11	15	14	19	5	8	1	19	18
41	20	Female	14	11	8	10	16	16	16	13	9	9	6	18
41	19	Female	17	9	12	14	14	14	15	11	16	16	6	4
42	20	Female	8	5	6	6	15	18	18	6	12	0	20	16
42	19	Female	15	4	5	7	17	20	20	14	20	4	10	19
42	23	Female	19	17	16	13	15	13	15	17	16	17	4	8
43	19	Female	13	13	16	12	12	14	14	19	15	11	10	6
43	22	Female	18	4	6	5	13	11	19	6	12	3	18	14
43	22	Male	19	12	9	12	14	10	18	16	16	15	7	6
44	39	Female	13	17	18	13	10	13	11	14	16	17	9	5
44	19	Female	16	5	6	11	11	12	14	17	12	13	6	16
44	20	Female	19	15	12	17	19	14	18	18	15	12	7	17
45	19	Female	8	8	9	13	8	17	16	14	18	10	13	8
45	31	Female	12	9	6	8	13	18	17	13	18	7	14	14
45	20	Female	14	7	7	6	16	14	19	13	16	2	18	8
46	21	Female	15	10	12	16	17	18	14	16	12	12	9	13
46	20	Male	16	9	7	10	14	15	13	14	12	7	6	16
46	25	Male	21	16	11	16	13	14	19	16	17	17	10	13
47	19	Male	14	6	6	14	13	16	19	11	17	4	13	18
47	20	Female	18	20	20	20	14	13	9	19	19	19	5	7
47	21	Male	22	10	8	10	10	9	19	15	19	13	13	2
48	20	Female	13	7	10	8	9	15	13	14	15	12	8	10
48	30	Female	17	19	18	15	14	13	8	19	20	19	5	0
48	20	Female	21	14	16	14	15	15	12	17	18	16	5	13
49	20	Female	10	4	13	8	16	16	14	13	13	10	10	15
49	19	Female	10	6	6	15	17	15	15	14	15	4	16	17
49	19	Female	24	16	14	14	15	9	18	20	16	18	2	6
50	32	Male	9	5	5	9	12	13	17	3	13	3	12	14
50	20	Female	18	11	17	19	14	11	6	13	11	17	1	6
50	20	Female	19	8	9	12	13	13	17	14	14	6	9	5
51	22	Female	14	10	13	9	17	10	10	18	16	10	9	8
51	19	Female	17	15	15	13	12	13	10	13	13	15	4	1
51	24	Female	19	15	15	14	12	15	10	10	14	11	9	14
52	20	Female	10	8	11	8	14	13	12	14	19	7	8	14
52	22	Male	21	12	11	12	14	13	11	9	13	13	14	11
53	23	Male	15	9	12	15	10	15	17	11	8	12	14	12
53	25	Male	17	5	5	11	20	20	19	10	11	4	10	12
53	21	Female	21	14	14	14	9	13	10	13	8	14	3	6
54	21	Male	10	6	7	10	13	17	19	9	15	2	12	15
54	27	Male	12	7	6	11	13	13	20	6	18	5	20	10
54	25	Female	32	10	10	13	12	9	14	16	20	7	4	4
55	21	Male	15	8	10	7	12	14	15	10	17	7	12	16
55	21	Female	18	15	6	19	16	16	17	11	11	15	10	15
55	40	Female	19	14	12	14	18	11	15	17	18	14	9	10
56	20	Female	16	12	13	12	18	13	16	15	16	14	10	7
56	20	Female	17	14	15	14	14	11	18	19	15	17	10	4
56	19	Female	18	17	14	15	12	12	15	15	15	18	0	4
57	19	Female	14	14	11	17	14	14	17	19	16	14	7	5
57	20	Female	19	12	11	17	18	14	13	10	10	14	9	12
57	21	Female	24	10	12	15	9	12	19	16	18	17	10	1
58	20	Female	10	11	11	12	10	12	12	14	10	18	8	0
58	19	Female	16	10	12	16	13	12	12	12	13	16	2	15
58	30	Female	19	11	7	9	19	12	14	15	15	8	19	11
59	20	Female	13	8	8	11	11	12	17	10	17	4	11	4
59	19	Female	14	5	9	9	14	16	13	12	14	8	9	14
59	22	Female	16	15	14	16	17	18	15	20	20	14	15	14
60	40	Male	15	7	6	8	15	16	16	10	18	8	11	19
60	22	Male	15	12	10	7	10	9	19	14	15	8	20	2
60	21	Female	18	7	9	13	17	15	19	18	20	11	10	11
61	20	Female	14	9	11	9	11	18	12	14	16	14	8	12
61	20	Male	18	8	9	15	10	17	9	17	12	16	2	13
61	23	Female	24	11	11	9	9	14	13	12	12	12	8	3
62	23	Male	3	9	13	9	14	16	13	17	13	11	5	7
62	31	Female	10	6	8	9	14	14	18	7	19	2	14	3
62	25	Male	23	11	12	12	10	13	12	13	9	9	9	8
63	28	Male	7	8	8	11	9	16	17	9	12	7	8	6
63	22	Female	20	14	18	14	16	8	7	17	7	18	5	8
63	21	Male	20	6	5	12	9	12	18	3	15	7	17	9
64	40	Female	15	7	5	7	17	17	19	14	13	7	12	17
64	23	Male	16	13	11	13	12	12	15	17	18	11	5	3
64	20	Female	20	15	18	17	11	14	10	17	16	16	5	6
65	24	Male	8	6	6	6	17	11	20	5	18	2	11	8
65	24	Female	15	13	9	19	19	7	12	7	7	9	19	13
65	19	Female	16	8	6	10	18	18	16	13	19	4	12	18
66	19	Female	13	7	9	11	9	16	15	13	13	16	3	10
66	21	Female	17	11	11	12	16	18	15	11	16	3	17	10
66	27	Male	19	8	7	13	11	12	10	5	0	5	5	8
67	19	Female	17	12	9	12	13	11	13	20	16	16	6	11
67	27	Male	20	16	13	15	10	13	15	14	16	16	4	4
68	20	Female	12	9	10	9	15	15	20	7	16	2	17	14
68	20	Female	16	10	10	13	14	18	19	16	16	8	15	17
68	29	Male	20	12	10	14	12	15	12	14	15	15	5	9
69	23	Male	12	10	6	7	17	14	14	4	14	3	12	7
69	20	Female	13	17	13	17	19	16	15	18	17	15	11	13
69	22	Female	22	13	10	13	14	16	14	11	8	9	7	15
70	23	Male	12	7	7	9	14	12	1	2	1	0	2	2
70	20	Female	13	13	15	15	15	20	18	16	19	12	14	14
70	38	Female	23	18	19	16	11	11	5	19	20	20	4	6
71	24	Male	13	11	12	12	15	14	20	18	16	11	4	9
71	31	Female	15	5	4	12	17	14	18	9	17	6	13	16
71	25	Female	15	7	5	12	18	10	14	11	12	5	18	16
72	30	Female	9	12	10	17	17	14	20	13	19	5	9	16
72	24	Male	18	13	17	16	8	12	17	16	17	16	12	5
72	36	Male	20	10	9	8	15	9	12	9	18	9	8	6
73	40	Female	10	8	8	10	16	18	18	10	19	11	7	7
73	23	Male	11	10	10	10	17	17	18	11	16	9	10	15
73	35	Male	21	13	8	14	18	16	19	11	13	12	11	11
74	23	Male	10	8	7	15	15	10	16	11	18	3	5	8
74	32	Female	14	14	7	13	10	15	15	12	16	15	6	3
74	19	Female	17	13	15	15	12	15	18	16	8	13	13	15
75	21	Female	14	11	11	13	15	15	13	12	16	14	7	8
75	19	Female	18	11	11	13	11	14	13	17	15	15	7	9
75	22	Male	19	9	11	15	13	14	13	17	15	18	3	12
76	20	Female	12	10	5	13	17	12	10	19	19	15	3	7
76	22	Male	16	12	11	15	10	14	20	12	19	16	11	6
76	19	Female	17	8	7	9	20	13	19	10	19	0	18	10
77	20	Female	13	9	12	10	15	18	12	20	14	8	1	14
77	23	Female	16	12	11	13	13	13	15	14	17	8	4	11
77	20	Female	17	12	10	14	13	11	17	18	17	17	9	9
78	22	Female	8	13	13	9	12	13	14	9	17	11	11	10
78	22	Female	10	11	10	7	17	14	8	17	14	8	1	17
78	20	Female	13	5	9	8	10	20	18	13	18	5	13	12
79	23	Female	8	9	8	8	11	15	19	10	15	2	18	16
79	19	Female	13	4	8	9	10	12	17	8	15	5	8	10
79	20	Female	14	10	7	16	17	11	18	9	16	6	16	19
80	22	Female	12	8	10	8	15	18	13	14	20	1	19	18
80	31	Female	15	8	5	10	15	10	18	8	20	2	17	15
80	20	Female	18	12	7	7	10	10	16	3	14	11	10	4
81	31	Female	9	8	8	8	13	12	15	13	19	12	5	6
81	22	Female	11	8	7	11	11	16	12	15	9	13	1	12
81	22	Female	13	14	13	13	8	13	4	20	19	19	2	5
82	20	Female	15	14	13	14	8	12	13	17	17	19	8	2
82	21	Female	26	9	10	11	15	10	14	15	14	10	17	14
83	19	Female	18	14	17	15	17	16	19	20	14	15	12	15
83	20	Female	19	10	16	14	10	9	9	14	16	16	1	9
83	21	Female	21	16	15	11	17	10	13	17	18	15	8	7
84	24	Female	12	5	5	6	17	15	16	14	18	2	17	17
84	19	Female	12	10	8	10	19	12	18	7	18	6	16	15
84	24	Female	18	10	14	11	13	12	11	15	14	15	7	3
85	19	Female	16	14	10	12	16	16	8	17	15	16	5	8
85	21	Female	16	13	16	15	11	16	11	18	19	17	3	9
85	21	Male	19	16	7	16	17	14	17	11	17	8	12	16
86	23	Female	12	7	6	11	18	16	20	16	18	4	19	15
86	25	Male	15	12	9	8	7	12	11	12	14	16	10	6
86	26	Female	16	7	9	6	18	14	16	19	19	9	15	15
87	22	Male	14	9	10	13	13	10	15	13	14	13	7	9
87	21	Male	16	12	11	15	13	15	16	17	16	12	7	15
88	20	Female	10	11	11	15	10	12	12	19	16	10	4	9
88	22	Male	24	9	12	11	13	11	7	17	16	12	7	10
89	18	Female	11	6	7	12	16	17	17	12	18	3	4	16
89	23	Male	18	12	12	15	12	12	10	12	9	11	8	8
90	19	Female	12	4	6	9	11	15	11	19	17	11	2	15
90	34	Female	24	9	9	7	15	17	18	18	11	13	4	11
90	21	Male	25	10	10	12	13	14	10	15	11	13	2	8
91	21	Female	16	12	11	12	11	13	12	16	19	15	7	16
91	33	Female	17	9	11	7	16	19	16	14	17	7	11	12
91	21	Male	20	11	10	15	11	12	6	15	16	12	7	6
92	22	Male	15	8	10	10	9	13	14	13	15	9	10	8
92	20	Female	16	11	15	13	17	8	12	17	8	16	4	14
92	27	Male	20	18	14	16	11	10	17	15	7	6	11	13
93	37	Female	8	4	4	8	20	20	19	14	15	14	15	10
93	19	Female	12	17	13	20	16	14	8	20	13	16	4	15
93	22	Male	19	11	9	14	12	12	13	19	20	13	12	5
94	20	Female	13	10	12	11	12	16	14	13	14	15	12	10
94	25	Female	14	8	12	13	13	14	14	12	19	11	15	9
94	23	Male	21	11	8	12	11	15	18	11	15	12	16	10
95	23	Male	11	11	9	15	14	15	17	17	17	12	13	15
95	21	Male	24	17	11	12	10	14	13	15	16	12	13	7
96	30	Male	9	10	8	13	15	10	20	3	19	2	14	17
96	20	Female	11	8	9	9	13	15	19	17	18	5	18	12
96	25	Male	14	7	7	8	11	12	17	7	14	8	8	7
97	38	Male	12	4	8	8	9	13	18	11	17	6	13	2
97	22	Male	14	10	10	12	13	14	16	10	8	6	13	15
97	19	Female	23	8	11	7	11	10	18	17	8	8	16	14
98	21	Male	17	10	10	12	13	14	6	11	11	9	7	12
98	23	Male	19	11	9	11	13	13	18	10	16	6	14	10
98	19	Female	20	13	16	15	16	19	14	17	16	11	1	17
99	22	Female	11	4	8	11	15	20	17	8	14	5	12	17
99	19	Female	13	12	14	13	13	18	19	20	17	13	8	16
99	24	Male	18	15	13	12	15	17	17	15	5	8	7	11
100	23	Female	11	10	9	14	16	15	17	18	14	12	15	14
100	30	Female	12	10	10	13	15	12	18	5	10	6	12	15
100	22	Male	22	6	6	9	13	15	16	10	18	8	17	11
101	19	Female	11	12	14	13	14	16	13	18	13	15	3	12
101	30	Female	14	11	10	13	10	14	17	14	4	18	5	7
101	22	Male	18	9	7	14	14	13	16	10	18	5	16	11
102	20	Female	11	9	11	10	15	13	17	13	18	9	13	17
102	40	Female	23	13	13	10	18	17	15	18	15	15	4	7
102	21	Male	24	13	11	15	13	18	13	18	18	13	7	10
103	20	Female	11	14	14	19	13	14	15	13	18	15	6	16
103	20	Female	12	16	15	12	15	16	5	19	14	18	6	14
103	21	Male	28	15	6	15	8	11	17	12	16	13	8	4
104	23	Female	7	8	8	10	16	18	16	13	11	6	12	15
104	20	Female	19	14	17	11	12	10	14	16	11	17	16	4
105	21	Female	7	15	9	15	16	15	19	17	17	11	17	14
105	23	Female	13	10	10	10	16	13	17	12	10	12	4	5
105	20	Female	19	10	8	10	15	17	16	16	18	6	9	15
106	23	Female	10	7	12	5	8	17	14	6	15	14	12	15
106	24	Male	12	6	5	8	15	14	13	8	11	8	9	14
106	19	Female	14	8	14	14	15	16	13	15	15	14	3	9
107	19	Female	8	12	8	14	15	16	20	13	20	8	3	19
107	25	Female	18	12	10	18	15	12	16	18	8	14	5	13
107	23	Male	27	16	12	17	15	13	14	14	14	14	11	14
108	19	Female	12	17	12	18	17	11	8	18	11	14	2	16
108	21	Female	14	8	11	12	9	12	16	12	20	13	16	9
108	22	Male	14	10	5	10	13	13	13	10	11	7	8	7
109	30	Female	15	10	9	11	17	16	12	18	20	15	4	7
109	19	Female	21	12	13	12	12	12	11	17	17	17	5	11
109	23	Male	27	14	12	13	15	11	17	15	15	8	13	5
110	26	Male	12	5	4	10	18	18	20	6	18	0	19	18
110	22	Female	22	20	19	19	14	10	8	17	17	20	3	3
110	19	Female	22	8	11	11	15	18	13	19	19	18	6	8
111	21	Female	7	7	8	10	13	16	18	13	18	9	14	12
111	25	Female	11	7	9	12	12	10	19	12	16	8	11	3
111	24	Female	16	18	10	17	17	14	8	16	16	15	2	13
112	22	Female	9	8	7	10	16	18	19	10	12	8	14	17
112	38	Female	18	16	10	11	14	16	17	17	19	17	6	14
112	22	Male	18	12	13	11	13	12	9	10	11	9	13	9
113	25	Female	9	4	7	5	14	14	19	15	19	0	13	15
113	21	Male	12	9	8	8	13	15	20	6	20	1	15	18
113	38	Female	26	12	13	13	14	16	15	13	14	17	4	7
114	21	Male	7	7	7	9	9	13	15	10	19	4	6	13
114	27	Female	13	9	11	13	9	13	17	16	18	12	8	11
114	19	Female	19	14	18	18	17	16	12	20	18	17	2	16
115	25	Female	12	10	11	11	13	15	16	15	10	9	11	10
115	19	Female	22	17	13	16	20	11	12	16	11	18	9	4
115	21	Male	23	14	9	20	15	18	6	9	10	9	7	13
116	20	Male	11	12	8	18	18	17	20	8	18	3	16	15
116	22	Female	11	11	11	13	15	14	14	13	17	9	14	13
116	19	Female	17	8	4	13	18	13	19	19	18	12	12	18
117	22	Female	10	8	8	10	16	16	20	9	18	3	14	16
117	19	Female	12	15	14	12	7	13	6	19	13	17	1	8
117	23	Female	15	7	8	12	17	13	18	14	16	9	8	16
118	28	Female	12	11	7	12	11	9	17	8	19	9	10	10
118	22	Female	13	10	12	9	12	15	11	19	14	13	2	17
118	21	Female	17	10	10	14	10	8	10	11	16	16	3	9
119	21	Male	13	11	12	12	11	14	17	15	18	11	10	9
119	22	Female	13	11	6	8	16	20	18	17	12	10	17	12
119	21	Female	16	10	11	12	17	17	15	14	15	11	9	11
120	23	Male	13	7	6	6	14	14	18	10	19	7	12	11
120	40	Female	14	6	9	11	19	16	17	12	12	13	15	10
120	23	Female	15	9	7	13	9	14	18	9	16	11	11	5
121	20	Male	19	14	13	16	15	6	16	16	18	16	9	2
121	22	Male	19	16	7	19	18	14	19	11	16	7	6	17
122	23	Male	12	8	4	13	16	17	19	10	17	3	15	13
122	23	Male	13	13	6	12	19	9	19	6	14	3	8	13
123	20	Male	10	10	8	9	10	12	17	5	16	3	7	5
123	31	Female	13	9	13	13	20	19	18	10	18	14	12	7
124	24	Male	1	9	6	11	11	15	17	5	9	5	20	11
124	20	Female	15	8	8	10	15	16	13	13	12	18	11	9
125	23	Male	11	9	8	9	8	9	18	8	11	6	12	6
125	21	Female	14	18	15	13	17	14	11	8	12	15	10	10
126	19	Female	19	14	10	10	12	15	12	11	4	10	5	7
126	23	Male	22	12	13	12	9	11	15	16	18	18	9	3
127	23	Female	12	6	7	8	13	11	9	12	12	9	9	6
127	22	Male	18	13	10	11	15	13	11	8	14	13	9	9
128	25	Female	11	13	11	15	15	17	12	15	13	14	2	10
129	19	Female	9	10	9	13	15	14	17	16	16	15	9	16
129	24	Male	31	11	10	12	12	15	17	17	18	11	7	12
130	24	Female	10	9	12	8	11	14	12	13	12	11	12	4
130	28	Male	34	12	13	13	10	6	7	16	15	19	0	3
131	25	Male	16	12	12	13	12	15	10	19	18	9	8	15
131	20	Male	36	9	9	11	10	7	9	10	10	18	0	4
132	29	Male	17	10	7	10	10	13	16	7	11	7	13	2
132	21	Male	23	9	8	12	11	12	4	14	18	11	3	7
133	23	Male	12	11	8	10	16	17	19	13	14	7	16	14
133	23	Male	14	11	8	12	12	11	15	13	14	14	8	11
134	26	Male	11	8	8	13	18	16	15	18	17	6	14	17
134	25	Male	28	12	13	13	13	8	4	17	14	19	0	1
135	20	Female	14	8	8	8	16	13	18	19	19	14	15	18
136	23	Female	11	5	8	8	8	17	13	10	17	6	11	12
136	20	Female	16	4	11	15	18	17	19	11	12	7	14	13
137	23	Female	11	9	12	11	13	17	15	16	17	9	10	15
137	20	Female	19	11	12	14	10	13	8	16	13	17	3	6
138	22	Female	11	6	10	9	8	11	17	12	14	10	2	4
138	20	Female	12	9	9	10	9	14	15	12	16	17	6	15
139	19	Female	6	10	10	14	20	20	18	10	19	7	14	15
139	23	Female	16	12	11	13	13	13	15	14	17	8	4	11
140	23	Female	14	13	12	9	9	14	17	13	18	14	5	10
140	20	Female	15	11	12	12	14	14	20	20	16	13	19	11
141	23	Female	11	8	8	8	18	9	19	17	18	8	14	9
141	29	Female	15	12	12	10	13	17	17	14	12	16	10	14
142	22	Female	13	11	14	19	19	14	13	8	10	7	14	16
142	24	Female	25	11	14	16	15	7	17	11	11	9	17	10
143	24	Female	15	17	16	17	17	14	11	15	16	11	10	13
143	23	Female	21	15	19	14	15	17	11	17	15	17	7	17
144	23	Female	9	8	9	10	12	16	10	11	5	14	4	15
144	26	Male	21	8	9	10	14	14	20	6	11	5	18	12
145	23	Male	13	5	11	6	13	15	17	11	17	6	8	10
145	23	Female	15	9	12	13	14	20	16	12	17	5	14	13
146	23	Female	11	6	8	11	15	18	18	10	16	5	11	15
146	24	Female	15	13	17	16	18	14	18	11	19	14	10	16
147	23	Female	8	8	13	11	18	17	18	15	15	13	6	18
147	20	Female	15	15	11	16	12	10	10	20	20	16	0	14
148	21	Male	9	11	11	18	14	12	18	13	20	9	5	7
148	23	Female	15	8	8	7	13	18	16	18	19	7	9	17
149	23	Female	15	15	11	5	17	18	12	12	13	13	15	10
149	21	Male	23	19	19	18	16	14	13	18	15	19	7	3
150	23	Male	7	11	11	13	15	16	13	8	13	12	5	10
150	23	Female	22	15	18	14	12	13	2	20	9	16	4	5
151	23	Female	7	9	8	8	11	15	19	10	15	2	18	16
151	20	Male	23	14	10	17	10	8	17	10	10	9	11	12
152	24	Female	15	11	14	11	14	13	18	12	17	13	10	13
152	22	Male	17	12	11	12	18	13	17	15	12	11	13	11
153	25	Female	7	11	13	10	13	15	12	19	18	18	4	10
153	21	Female	26	9	10	11	15	10	14	15	14	10	17	14
154	22	Female	12	8	10	8	15	18	13	14	20	1	19	18
154	22	Male	27	9	8	11	10	7	7	15	12	12	7	3
155	21	Female	15	15	14	12	11	15	6	16	15	19	1	7
155	21	Female	21	16	15	11	17	10	13	17	18	15	8	7
156	22	Female	11	8	7	11	11	16	12	15	9	13	1	12
156	23	Male	24	13	8	17	11	10	15	15	13	15	12	6
157	19	Female	17	13	12	11	16	11	18	20	19	13	8	4
157	22	Female	17	16	17	18	15	19	8	19	14	16	1	8
158	24	Female	9	5	6	7	18	14	19	18	20	7	17	17
158	22	Female	19	12	12	15	8	13	13	15	16	10	8	5
159	24	Female	8	13	15	16	13	11	4	19	18	14	0	12
159	22	Female	18	9	10	8	15	19	18	18	14	12	11	17
160	24	Female	9	16	15	15	14	15	7	19	18	16	0	11
160	22	Female	10	11	10	7	17	14	9	17	14	8	1	17
161	30	Female	12	7	8	6	10	15	19	13	16	13	16	10
162	25	Female	24	10	14	11	14	10	15	18	8	15	5	8
163	20	Female	13	5	4	5	11	19	18	5	16	0	20	17
164	30	Male	16	12	10	14	16	11	14	17	19	9	10	6
165	22	Male	19	9	10	9	12	11	13	14	18	5	18	12
166	22	Female	19	9	6	17	16	12	20	16	18	1	9	17
167	20	Female	13	9	8	12	11	14	11	19	19	12	9	13
168	22	Female	17	15	12	14	18	14	12	18	11	14	4	7
169	21	Female	24	14	13	9	7	9	13	17	16	17	1	1
170	28	Female	13	10	10	14	10	14	15	9	16	10	15	7
171	19	Female	20	7	11	11	9	12	10	11	12	8	2	7
172	20	Female	23	12	11	6	11	12	7	16	17	15	9	2
173	22	Female	11	8	12	12	12	16	13	20	18	17	2	12
174	20	Female	11	9	9	10	9	17	19	13	15	6	18	15
175	21	Female	27	13	14	19	13	9	11	13	12	13	0	6
176	20	Female	16	7	10	14	16	19	14	18	17	17	5	11
177	31	Female	17	15	15	13	12	15	2	19	15	19	2	9
178	22	Female	17	15	13	17	13	15	7	18	16	19	0	6
179	22	Female	14	15	15	18	14	16	12	20	16	18	8	7
180	21	Female	14	10	8	7	11	13	18	10	11	10	12	14
181	20	Female	12	9	12	10	16	12	19	12	18	6	15	18
183	20	Female	9	14	14	17	12	17	17	16	17	13	13	9
184	20	Female	8	11	13	12	16	10	12	17	14	11	3	15
185	30	Female	21	15	14	13	13	12	10	15	18	17	2	2
186	20	Female	13	8	7	11	13	17	18	17	16	2	16	18
187	20	Female	17	16	9	18	17	18	11	14	15	8	6	14
188	20	Female	19	10	14	8	15	14	8	18	14	17	3	10
189	21	Female	15	9	9	9	17	15	17	17	15	10	12	15
190	23	Female	15	10	9	10	9	11	10	15	16	13	7	4
191	20	Female	23	6	8	14	15	20	14	16	15	10	12	17
192	20	Female	13	8	12	12	17	14	20	12	16	4	18	16
193	20	Female	12	9	16	12	8	14	8	17	14	18	14	8
194	20	Female	18	13	14	15	14	11	6	17	19	13	8	7
195	19	Female	19	13	14	13	16	14	15	17	18	17	7	12
196	20	Female	16	11	12	8	9	18	5	15	16	7	8	15
197	21	Female	13	12	12	13	9	16	9	19	19	17	7	7
198	21	Female	10	11	14	17	15	18	7	17	11	14	6	16
199	24	Female	13	9	12	10	13	12	11	15	19	10	13	16
200	20	Female	12	9	8	13	12	14	11	17	16	19	3	4
201	25	Female	15	14	16	17	15	15	12	17	18	16	6	5
202	21	Female	10	17	18	15	16	17	18	11	15	8	19	11
203	20	Female	17	8	10	9	10	12	16	16	14	13	11	6
204	23	Female	14	8	8	7	15	18	17	4	17	8	10	10
205	20	Female	12	8	11	11	10	15	12	17	12	17	3	13
206	21	Female	18	14	13	15	9	15	17	18	12	17	2	12
207	20	Female	15	15	13	18	13	14	10	17	12	18	5	6
208	23	Female	19	15	11	17	14	12	9	8	9	16	9	9
209	20	Female	19	8	9	11	8	13	9	10	10	11	8	9
210	20	Female	14	13	13	17	14	15	14	18	17	15	4	11
211	20	Female	15	6	10	12	10	14	16	8	15	7	13	9
212	21	Female	15	14	17	13	13	16	10	18	14	17	7	13
213	24	Male	14	11	11	8	12	8	10	14	9	7	19	7
214	23	Male	20	14	15	7	10	11	15	13	13	14	5	4
215	24	Male	21	18	14	14	12	15	15	18	15	16	3	7
216	23	Male	25	15	14	11	15	10	9	14	17	16	2	5
217	23	Male	23	10	10	12	10	12	15	7	12	7	10	4
218	23	Male	16	4	10	5	13	12	17	8	9	1	15	4
219	22	Male	9	10	7	12	14	15	17	9	18	6	13	11
220	24	Male	29	17	15	13	10	5	4	13	20	19	1	3
221	35	Male	15	12	9	14	19	13	20	17	14	12	10	11
222	24	Male	13	4	6	4	13	20	19	10	19	0	19	16
223	23	Male	17	7	7	5	12	14	15	14	15	11	9	11
225	19	Female	12	12	9	16	17	15	15	14	15	11	9	11
226	19	Female	11	6	8	7	15	16	15	14	15	11	9	11
227	22	Female	17	12	14	11	14	6	15	11	15	6	13	3
228	20	Male	15	13	9	16	16	15	19	17	15	10	11	18
229	19	Female	15	13	12	16	12	12	12	9	15	15	0	5
230	21	Female	12	17	13	16	17	19	9	18	15	19	1	12
231	27	Male	17	10	6	13	14	14	19	10	18	9	13	14
232	22	Female	13	12	12	14	16	16	12	17	15	12	10	9
233	25	Male	16	10	10	5	7	13	12	11	11	9	4	6
234	23	Male	19	8	7	14	18	17	16	15	17	10	11	7
235	24	Male	26	6	6	7	15	16	10	10	16	5	8	4
236	19	Male	14	10	7	13	12	17	19	16	11	14	10	11
237	24	Female	13	7	9	7	8	16	16	17	15	14	10	5
238	23	Female	11	6	6	15	17	12	19	13	11	7	19	11
239	22	Male	17	6	6	10	17	19	14	13	6	10	9	16
240	20	Male	11	5	7	8	13	12	16	7	8	1	18	4
241	31	Male	29	13	15	9	12	13	10	17	11	19	7	8
242	30	Male	14	8	8	14	16	18	20	16	17	5	7	16
243	31	Male	19	8	7	12	12	14	18	13	13	3	12	17
244	20	Female	12	11	13	10	17	19	15	11	18	5	14	14
245	24	Male	12	7	4	13	10	14	18	3	17	5	20	13
246	23	Male	8	7	6	10	17	12	16	13	19	6	16	16
247	19	Female	17	9	11	9	13	11	17	15	16	12	11	15
248	20	Male	28	10	10	12	13	14	7	15	19	18	3	5
249	24	Male	11	11	5	19	17	14	19	20	19	11	15	18
250	22	Male	14	14	12	10	16	15	10	8	7	15	2	9
251	19	Male	19	8	10	11	13	13	14	8	18	10	7	13
252	20	Male	29	9	9	10	10	11	10	12	18	12	7	6
253	21	Male	14	13	12	8	14	13	12	18	8	12	13	0
254	24	Male	10	7	7	12	17	13	18	15	17	11	9	10
255	23	Female	17	10	10	12	13	14	13	14	16	16	7	7
256	23	Male	14	16	13	17	12	11	13	20	9	17	4	9
257	23	Male	14	11	11	16	17	13	16	6	12	11	14	11
258	25	Male	20	8	9	13	13	15	15	5	15	3	17	12
259	23	Male	16	11	10	13	14	14	14	13	18	8	16	8
260	23	Male	14	9	11	12	12	9	13	8	16	6	12	5
261	23	Male	22	13	9	10	8	13	18	18	17	12	12	2
262	23	Female	10	5	8	6	8	15	19	15	16	7	13	11
263	25	Male	21	6	5	8	16	12	17	14	19	10	10	4
264	23	Male	17	8	10	10	12	13	14	5	20	6	13	5
265	22	Male	10	7	7	12	13	19	20	11	16	1	7	17
266	21	Male	16	9	8	12	13	13	19	14	16	2	12	13
267	22	Male	13	12	13	11	12	9	15	14	19	13	4	15
268	24	Male	19	10	6	18	20	6	20	11	17	2	17	11
269	20	Male	9	10	6	10	17	18	13	15	20	11	6	15
270	23	Male	20	12	12	13	12	13	12	19	17	14	8	8
271	23	Male	18	9	9	9	12	16	17	8	15	8	7	4
272	24	Male	14	14	10	16	10	11	13	14	9	15	4	6
273	24	Male	13	11	9	14	14	12	17	15	15	15	3	8
274	28	Male	28	7	6	10	17	7	12	15	17	10	6	1
275	23	Male	18	20	13	13	16	15	10	13	8	11	10	8
276	22	Male	15	11	6	17	16	18	17	13	5	6	11	18
277	23	Male	10	5	4	7	14	12	19	6	16	2	12	17
278	22	Male	16	7	8	9	14	15	20	7	17	2	17	8
279	23	Male	17	5	6	8	14	15	19	13	18	1	14	14
280	22	Female	11	10	7	14	14	18	16	19	18	11	14	12
281	22	Female	15	9	14	10	15	15	18	16	11	9	13	9
282	23	Female	15	11	9	12	17	10	17	11	18	1	15	17
283	23	Male	15	11	10	12	18	14	20	17	15	9	18	18
284	23	Male	32	20	19	20	11	4	7	17	12	19	2	0
285	22	Male	22	6	5	8	17	16	20	20	19	2	19	14
286	23	Male	16	4	4	4	15	10	18	9	11	1	15	9
287	22	Male	16	10	9	14	14	12	16	15	16	7	9	9
288	25	Male	16	11	8	20	13	12	13	17	15	12	3	12
289	22	Male	15	4	6	8	17	15	19	6	15	5	18	16
290	23	Male	17	6	7	8	11	17	11	14	7	11	8	14
291	23	Male	33	16	14	14	12	9	10	17	17	16	3	3
292	22	Male	15	9	10	11	12	13	15	13	19	13	1	13
293	22	Male	18	6	9	6	10	11	15	18	17	11	5	10
294	22	Male	14	4	4	10	18	12	16	4	16	1	18	14
295	22	Male	13	11	7	13	13	11	16	13	8	10	7	18
296	25	Male	12	12	10	11	10	13	18	7	17	5	14	4
297	23	Male	16	14	10	15	15	12	20	12	17	8	13	15
298	23	Male	24	11	11	8	14	10	18	18	16	15	10	8
299	24	Male	16	16	15	14	14	14	12	17	16	12	7	10
300	23	Male	20	15	7	8	9	8	17	6	11	12	12	3
301	24	Male	21	11	10	8	12	11	16	4	13	6	13	5
302	23	Male	13	9	4	11	19	16	19	5	4	4	13	20
303	23	Male	29	10	12	11	14	13	14	17	18	8	0	6
304	22	Male	16	12	8	12	15	9	13	5	12	8	13	6
305	24	Male	18	14	8	14	16	13	12	15	12	13	11	13
306	24	Male	15	10	6	17	11	12	16	8	8	8	5	7
307	29	Male	24	13	11	14	12	11	11	16	15	13	8	4
308	24	Male	12	9	9	11	10	15	12	16	16	10	4	7
309	24	Male	17	7	11	10	15	11	13	12	16	3	6	15
310	23	Male	17	17	12	18	14	15	13	14	15	12	5	8
311	23	Male	9	6	6	8	12	14	17	6	15	2	11	16
312	22	Male	25	12	11	12	9	11	12	17	13	15	12	1
313	23	Male	14	11	10	12	8	10	15	15	16	14	7	7
314	22	Male	22	15	10	13	14	14	10	13	17	12	4	13
315	23	Male	25	8	9	8	11	8	17	5	13	3	16	11
316	24	Male	18	13	11	10	16	14	16	20	19	15	4	9
317	23	Male	17	9	8	12	17	15	15	14	12	16	5	7
318	23	Male	14	7	7	16	13	15	17	13	18	10	4	14
319	23	Male	22	9	11	12	16	15	19	19	14	5	12	6
320	22	Male	29	17	11	14	12	4	16	18	18	14	13	2
321	23	Male	18	12	10	12	9	10	16	16	15	10	14	6
322	22	Male	26	14	12	10	16	15	14	18	13	14	6	5
323	19	Female	9	11	9	15	11	18	15	14	15	11	9	11
324	21	Female	16	13	8	12	11	15	16	9	14	12	11	16
325	19	Male	13	9	11	15	15	14	15	10	10	15	12	11
326	23	Female	14	14	14	13	14	19	13	19	18	17	6	11
327	21	Female	16	5	8	15	11	15	14	13	16	7	13	16
328	20	Female	19	7	8	10	15	14	16	11	16	6	12	18
329	21	Female	26	15	10	18	16	10	10	14	14	18	7	5
330	38	Female	18	8	12	11	9	11	15	18	18	17	10	5
